# Supplementary material for: Thermally trainable dual network hydrogels
Source: Nat Commun. 2023 Jun 22;14:3717. doi: 10.1038/s41467-023-39446-w (PMC10287690; doi:10.1038/s41467-023-39446-w)
Supplement: Supplementary file 5 — Source Data [file 41467_2023_39446_MOESM5_ESM.xlsx]

## Sheet: Figure 2a
Temperature (°C)	Cycles	swelling ratio	error bar
As-prepared	0	1	0.01233
25	0.5	1.488	0.02236
40	1	0.82148	0.01871
25	1.5	1.5024	0.03176
40	2	0.80838	0.01367
25	2.5	1.51924	0.03368
40	3	0.8271	0.01433
25	3.5	1.50988	0.01497
63	4	0.6244	0.00545
25	4.5	1.61841	0.0052
63	5	0.62814	0.00663
25	5.5	1.6521	0.00546
63	6	0.61692	0.00191
25	6.5	1.65958	0.00678
40	7	0.58406	0.00709
25	7.5	1.63081	0.00577
40	8	0.6174	0.01318
25	8.5	1.61501	0.01047
40	9	0.62874	0.01699
25	9.5	1.63361	0.01132

## Sheet: Figure 2b
Agarose concentration( wt%)	Response ratio (before training)	Response ratio (after training)	Training ratio
1	2.42	3.75	0.19
2	1.82	2.71	0.13
3	1.53	2.07	0.11

## Sheet: Figure 2c
Temperature (°C)	Response ratio (before training)	Response ratio (after training)	Training ratio
40	1.86	1.87	0.003
63	1.86	2.81	0.132
70	1.86	3.7	0.361

## Sheet: Figure 2d
Temperature (°C)	Cycles	swelling ratio	error bar		Temperature (°C)	Cycles	swelling ratio	error bar		Temperature (°C)	Cycles	swelling ratio	error bar
As-prepared	0	1	0.0162		As-prepared	0	1	0.0232		As-prepared	0	1	0.015
25	0.5	1.47241	0.02853		25	0.5	1.47421	0.0465		25	0.5	1.49436	0.05259
40	1	0.78759	0.0155		63	1	0.64632	0.00434		70	1	0.55113	0.02879
25	1.5	1.46053	0.0327		25	1.5	1.58872	0.02605		25	1.5	1.76654	0.04314
40	2	0.76316	0.0179		63	2	0.6376	0.0188		70	2	0.55932	0.01128
25	2.5	1.46617	0.04026		25	2.5	1.67331	0.05995		25	2.5	1.89474	0.009687
40	3	0.7782	0.01302		63	3	0.64436	0.01504		70	3	0.54925	0.0155
25	3.5	1.45865	0.03638		25	3.5	1.7409	0.0319		25	3.5	1.98105	0.02023
40	4	0.78383	0.0072		63	4	0.64624	0.00376		70	4	0.55113	0.02879
25	4.5	1.46241	0.05227		25	4.5	1.75053	0.04141		25	4.5	1.98665	0.04314
40	5	0.7782	0.0217		63	5	0.63564	0.00434		70	5	0.54932	0.01128
25	5.5	1.46617	0.00614		25	5.5	1.75489	0.05572		25	5.5	1.99474	0.09687

## Sheet: Figure 2e
Temperature (°C)	Cycles	swelling ratio	error bar
As-prepared	0	1	0.02453
25	0.5	1.5	0.03809
40	1	0.78075	0.02838
25	1.5	1.5094	0.0477
40	2	0.781654	0.01667
25	2.5	1.5282	0.03327
40	3	0.780436	0.02676
25	3.5	1.51692	0.0465
40	4	0.781241	0.03092
25	4.5	1.51128	0.04427
40	5	0.780865	0.01667
25	5.5	1.50752	0.031
63	6	0.65898	0.0327
25	6.5	1.53195	0.03153
63	7	0.65838	0.0216
25	7.5	1.57331	0.03092
63	8	0.65817	0.02127
25	8.5	1.63962	0.03383
63	9	0.65812	0.02071
25	9.5	1.67466	0.03599
63	10	0.6406	0.00752
25	10.5	1.69346	0.03703
70	11	0.55188	0.0144
25	11.5	1.85338	0.04095
70	12	0.54963	0.02676
25	12.5	1.8985	0.03405
70	13	0.54718	0.01777
25	13.5	1.96241	0.04026
70	14	0.54718	0.01128
25	14.5	1.9794	0.05771
70	15	0.54774	0.0144
25	15.5	1.99556	0.04043
40	16	0.54887	0.04873
25	16.5	1.9615	0.03847
40	17	0.54492	0.01128
25	17.5	1.98436	0.02258
40	18	0.54793	0.02968
25	18.5	1.98496	0.04511
40	19	0.54925	0.00752
25	19.5	1.97684	0.01015
40	20	0.54756	0.0188
25	20.5	1.97053	0.0259

## Sheet: Figure 3a
Temperature (°C)	Cycles	swelling ratio	error bar
As-prepared	0	1	0.015
25	0.5	1.70699	0.03048
40	1	0.67669	0.03008
25	1.5	1.68045	0.03075
40	2	0.67714	0.0155
25	2.5	1.68857	0.0473
40	3	0.6667	0.01565
25	3.5	1.6809	0.05006
50	4	0.46241	0.02494
25	4.5	1.65564	0.03527
50	5	0.45677	0.01128
25	5.5	1.60511	0.05643
50	6	0.46429	0.01667
25	6.5	1.55827	0.02838
40	7	0.46053	0.00376
25	7.5	1.52981	0.03212
40	8	0.45906	0.0072
25	8.5	1.52699	0.0217
40	9	0.45209	0.01777
25	9.5	1.53253	0.02484

## Sheet: Figure 3b
Agarose concentration( wt%)	Response ratio (before training)	Response ratio (after training)	Training ratio
1	4.2	3.7	-0.19
2	2.6	3.4	-0.08
3	2.3	2.9	-0.09

## Sheet: Figure 3c
Temperature (°C)	Response ratio (before training)	Response ratio (after training)	Training ratio
40	2.55	2.72	-0.01
63	2.65	3.4	-0.08
70	2.65	3.1	-0.17

## Sheet: Figure 3d
Temperature (°C)	Cycles	swelling ratio	error bar		Temperature (°C)	Cycles	swelling ratio	error bar		Temperature (°C)	Cycles	swelling ratio	error bar
As-prepared	0	1	0.02144		As-prepared	0	1	0.02331		As-prepared	0	1	0.01566
25	0.5	1.68853	0.02256		25	0.5	1.69037	0.03599		25	0.5	1.68271	0.00906
40	1	0.63226	0.02838		50	1	0.47652	0.01989		70	1	0.48872	0.01624
25	1.5	1.67481	0.01709		25	1.5	1.65518	0.03606		25	1.5	1.49827	0.02838
40	2	0.63346	0.01207		50	2	0.47188	0		70	2	0.47368	0.00614
25	2.5	1.67293	0.02213		25	2.5	1.61064	0.02702		25	2.5	1.44698	0.03212
40	3	0.63346	0.03031		50	3	0.45797	0.01063		70	3	0.48496	0.0144
25	3.5	1.66789	0.00615		25	3.5	1.58113	0.02745		25	3.5	1.41992	0.0217
40	4	0.63842	0.01128		50	4	0.4694	0.01667		70	4	0.47556	0.00946
25	4.5	1.66902	0.01439		25	4.5	1.55794	0.04181		25	4.5	1.40534	0.02484
40	5	0.63222	0.02702		50	5	0.47113	0.01624		70	5	0.4812	0.00868
25	5.5	1.67677	0.01228		25	5.5	1.54592	0.04095		25	5.5	1.40491	0.0469

## Sheet: Figure 3e
Temperature (°C)	Cycles	swelling ratio	error bar
As-prepared	0	1	0.02334
25	0.5	1.69038	0.0278
40	1	0.65992	0.03031
25	1.5	1.67331	0.05187
40	2	0.65173	0.01063
25	2.5	1.66331	0.03327
40	3	0.65977	0.0188
25	3.5	1.66521	0.03703
40	4	0.65977	0.0216
25	4.5	1.65726	0.0307
40	5	0.66165	0.02378
25	5.5	1.65301	0.02847
50	6	0.5188	0.02036
25	6.5	1.61316	0.06763
50	7	0.51195	0.01423
25	7.5	1.58647	0.07443
50	8	0.49812	0.01284
25	8.5	1.54662	0.0617
50	9	0.47692	0.0188
25	9.5	1.54511	0.06753
50	10	0.47436	0.01423
25	10.5	1.5438	0.0473
70	11	0.47068	0.02702
25	11.5	1.46414	0.0216
70	12	0.47556	0.00946
25	12.5	1.40891	0.02328
70	13	0.4812	0.00868
25	13.5	1.39662	0.0072
70	14	0.47368	0.01063
25	14.5	1.40226	0.01302
70	15	0.46805	0.01128
25	15.5	1.39098	0.00868
40	16	0.47429	0.0072
25	16.5	1.38346	0.00868
40	17	0.48496	0.00752
25	17.5	1.38534	0.01284
40	18	0.47556	0.00376
25	18.5	1.38534	0.01284
40	19	0.48308	0.0072
25	19.5	1.3891	0.01423
40	20	0.48496	0.00752
25	20.5	1.39286	0.02245

[truncated: 6 more sheets: Figure 4a, Figure 4b, Figure 4c, Figure 4d, Figure 4e, Figure 5c]
